# Supplementary material for: Transcriptomics in Toxicogenomics, Part II: Preprocessing and Differential Expression Analysis for High Quality Data
Source: Nanomaterials (Basel). 2020 May 8;10(5):903. doi: 10.3390/nano10050903 (PMC7279140; doi:10.3390/nano10050903)
Supplement: Supplementary file 1 [file nanomaterials-10-00903-s001.zip]

Archive with 3 entries (3 files):
- Table_S2_PartII.pdf
- Table_S1_PartII.pdf
- Table_S3_PartII.pdf
